# Supplementary material for: Deacetylation of Fungal Exopolysaccharide Mediates Adhesion and Biofilm Formation
Source: mBio. 2016 Apr 5;7(2):e00252-16. doi: 10.1128/mBio.00252-16 (PMC4817252; doi:10.1128/mBio.00252-16)
Supplement: Table S1 — List of pathogenic species in which the GAG gene cluster was identified. [file mbo002162745st1.xlsx]

## Sheet: Sheet1
Species	Host
Aspergillus fumigatus	Animal
Trichosporon asahii	Animal
Scedosporium apiospermum	Animal
Metarhizium album	Plant
Fusarium oxysporum	Plant
Botrytis cinerea	Plant
Cochliobolus heterostrophus	Plant
Leptosphaeria maculans	Plant
Marssonina brunnea	Plant
Nectria haematococca	Plant
Neurospora crassa	Plant
Phaeosphaeria nodorum	Plant
Setosphaeria turcica	Plant
Verticillium dahliae	Plant
Sclerotinia sclerotiorum	Plant
Cochliobolus sativus	Plant
