# Supplementary material for: Deacetylation of Fungal Exopolysaccharide Mediates Adhesion and Biofilm Formation
Source: mBio. 2016 Apr 5;7(2):e00252-16. doi: 10.1128/mBio.00252-16 (PMC4817252; doi:10.1128/mBio.00252-16)
Supplement: Table S2 — List of primers. [file mbo002162745st2.xlsx]

## Sheet: Sheet1
Primer name	Target	Sequence
Gate 1	agd3 flanking sequence	CACCCGAGATAGTTGGTATTTCC
Gate 2	agd3 flanking sequence	GAACGAGAGACTGGGTGGAG
Gate 3	agd3 flanking sequence	CACCATGCCAAGAATCAAGTAA
Gate 4	agd3 flanking sequence	CTCATCACGTAAGCCTGCAA
Sgf-compl-fow	agd3 flanking sequence	ATTAATTAAGCGATCGCGAAGGACCAGGGGA
Asc-compl-rev	agd3 flanking sequence	AGGCGCGCCGTTGAACTCGATATGC
BL4	Phleomycin resistance	CTGATGAACAGGGTCACGTC
LE4	Phleomycin resistance	CAAGTTGACCAGTGCCGTT
agd3-Ext1	agd3	CCCCCTGAAAACCATCGGG
agd3-Ext4	agd3	GCAAACACTCCTTCCCTTCCA
agd3-int-rev	agd3	TACGACTCCCCCAGG
agd3-int-fow	agd3	CGACATTGCTGGAGTTGAGA
agd3-RT-fow	agd3	CACCCACCAAGAGATGTCCG
agd3-RT-rev	agd3	CGTCACGGCGGTGATTTTCT
HY	Hygromycin resistance	CAACCACGGCCTCCAGAAGAAGA
YG	Hygromycin resistance	GCGAGAGCCTGACCTATTGCATCT
tef1-RT-F	tef1	CCATGTGTGTCGAGTCCTTC
tef1-RT-R	tef1	GAACGTACAGCAACAGTCTGG
AgeI-agd3-end-fow	agd3	ATCACCGGTCTGCACAA
EcoRV-agd3-end-rev	agd3	GATATCCAAAGCAATAGGAGTGGAAAG
BsrGI-agd3-Tr-fow	Hygromycin resistance	TGTACATGCCGTAATGATAGTGC
SacI-agd3-TR-rev	Hygromycin resistance	GAGCTCTAGTAGACCCAGCAAACAT
sph3-RT-F	Sph3	CCGGATCATTACGTGGTTCAC
sph3-RT-R	Sph3	ctccatggcgttcctgaaag
gbt3-RT-F	gtb3	ACAGACGGTCCTCATCGG
gbt3-RT-R	gtb3	CCCGCGACTGTAAAATGTCA
ega-RT-F	ega3	GGACTCGATCAGCTTTGTGAA
ega-RT-R	ega3	TGACACTCCACTGCATGTTTT
β-tubulin-RT-F	β-tubulin	ATCGACAACGAGGCGCTCTATGA
β-tubulin-RT-R	β-tubulin	AAGCTGGCTGTGATGCCGGA
actin-RT-F	actin	TCACTGCCCTTGC
actin-RT-R	actin	GCACTTGCGGTGAACGATCGAA
